# Supplementary material for: Clinical and Functional Assessment of Digenicity in Renal Phosphate Wasting
Source: Nutrients. 2023 Apr 26;15(9):2081. doi: 10.3390/nu15092081 (PMC10180814; doi:10.3390/nu15092081)
Supplement: Supplementary file 1 [file nutrients-15-02081-s001.zip]

Archive with 1 entries (1 files):
- nutrients-2345107-supplementary.pdf
